# Supplementary material for: Usefulness of ascitic fluid lactoferrin levels in patients with liver cirrhosis
Source: BMC Gastroenterol. 2016 Oct 13;16:132. doi: 10.1186/s12876-016-0546-9 (PMC5062891; doi:10.1186/s12876-016-0546-9)
Supplement: Additional file 1: — The raw data of this study. All study materials and data are available. (XLS 74 kb) [file 12876_2016_546_MOESM1_ESM.xls]

## Sheet: Additinal file. 1.
등록번호	SBPNo0yes1	원인A1B2C3AIH4NASH5기타6AB7AC8othermalignancy9	최종lactiferrin	락토페린50이상1	락토페린35초과1	이전에SBP발생1	복수WBC	복수PMN	복수PMNcount	복수alb	culturenegative0positive1	배양균	복수배양균	혈액배양균	serumWBC	PMN	Hb	Plt	CRP	serumalb2835	Bilirubin23	PTINR171230	복수no1mild2severe3	간성혼수no1mild2severe3	CPscoreB79	CPclass	serumprocalcitonin	SBP재발여부	재발횟수	사망유무no0yes1	followuplossno0yes1	최종HCC유무No0yes1	처음HCC유무	SBP이후varixbleeding여부	SBP이후HEP여부	HEP까지의duration	varixbleeding까지의duration	HCC까지duration	SBP재발까지fu	사망까지의fuduration	보험종료확인필요	기타Gastroentero논문에서는LC환자만enroll함
00378791	1	8	156.192	1	1	1	1267	75	950	0.4	1	Streptoc	0	Streptococcus salivarius	9380	8610	13.2	172	92.2	2.6	2.62	1.2	3	1	10	2	#NULL!	1	1	1	0	0	0	0	#NULL!	#NULL!	3	2.6	2	2.6	0
604560	1	2	140.782	1	1	1	1049	51	535	0.4	1	K. Pn	K. Pn	K. Pn	6460	4230	8.7	51	18.5	2.6	9.01	3.38	3	1	13	3	#NULL!	0	0	1	1	0	0	0	0	1	1	2.37	1	2.37	1	hopeless discharge
589357	1	1	140.127	1	1	0	475	56	266	#NULL!	1	E.coli	E.coli	0	5740	4310	9.3	98	8.7	2.5	5.66	1.29	3	1	11	3	#NULL!	0	0	1	1	0	0	0	#NULL!	#NULL!	15	11.2	15	11.2	1	복수 4L 응급실에서 뽑고 V/s stable 하여 퇴원후 f/u loss
551629	1	7	138.201	1	1	0	871	71	618	0.7	1	K. Pn	K. Pn	0	4850	2650	9	62	3.2	2.3	2.44	2.02	3	1	11	3	#NULL!	0	0	0	0	0	0	0	0	41	41	41.77	41	41.77	0
70101691	1	1	124.95	1	1	1	6336	89	5639	0.2	1	E.coli	E.coli	E.coli	4160	3580	9.1	113	24.1	2.2	7.42	2.42	3	1	13	3	#NULL!	0	0	1	1	0	0	0	#NULL!	#NULL!	0	7.1	0	7.1	0	3달전에 SBP 발생하여 재발한 분 ER 에서 진주 의료원 전원, 같은 사람 2번 SBP 발생
241792	1	1	108.609	1	0	0	356	75	267	#NULL!	1	K. Pn	K. Pn	0	3620	1500	8.6	39	21.7	1.8	1.43	1.48	3	1	9	2	#NULL!	0	0	1	0	0	0	0	#NULL!	#NULL!	9	7.23	9	7.23	0
70019872	1	1	105.86	1	0	0	14572	95	13843	1.7	1	Streptoc	Streptococcus thoraltensis	bacteroides stercoris	23940	22980	12.9	34	138.8	2.3	3.74	2.28	3	1	12	3	#NULL!	0	0	1	0	0	0	0	#NULL!	#NULL!	0	0.23	0	0.23	0
629477	1	1	99.5176	1	0	0	534	64	342	0.9	1	E.coli	0	E.coli	23200	20690	8.9	36	42.4	2.9	34.97	2.22	3	1	11	3	#NULL!	0	0	1	0	0	0	0	0	0	0	0.73	0	0.73	0
215147	1	1	97.4093	1	0	1	7128	85	6059	0.9	1	K. Pn	0	K. Pn	11160	10100	8.4	55	63.2	2.8	2.3	1.92	3	1	10	3	#NULL!	0	0	1	0	0	0	0	0	5	5	5.03	5	5.03	0	SBP 발생후 복막투석 전환하여 SBP 재발 여부 알기 어려움, CAPD peritonitis 는 있었음
618668	1	1	89.5743	1	0	0	4316	99	4273	0.1	1	0	0	Viridans Group Streptococci	20430	18780	12.8	56	34.6	1.6	7.76	2.59	3	1	13	3	#NULL!	0	0	1	0	0	0	0	0	31	31	31.87	31	31.87	0	간부전으로 사망
70101691	1	1	76	1	0	1	901	87	784	0.4	1	C.perfri	0	C.perfringens (혐기성균)	11360	9680	10.9	70	75.6	1.8	20.09	3.05	3	1	13	3	#NULL!	1	1	1	1	0	0	0	#NULL!	#NULL!	3	3.47	2	3.47	1	ER 에서 진주의료원으로 전원 - terminal
70037409	1	1	70.2739	1	0	1	9940	64	6362	0.4	1	E.coli	E.coli	E.coli	9270	8520	9.8	47	29.6	2.1	13.9	2.53	3	1	13	3	#NULL!	0	0	1	0	0	0	0	#NULL!	#NULL!	0	0.03	0	0.03	0	SBP 발생후 하루만에 사망
70095427	1	1	62.8198	1	0	0	10140	93	9430	0.4	1	E.coli	E.coli	0	7600	6560	9.5	52	69.7	2	30	2.23	3	1	12	3	#NULL!	0	0	1	0	0	0	0	#NULL!	#NULL!	0	0.2	0	0.2	0	LC-alc SBP 후 곧 사망
70102291	1	1	46.2418	0	0	0	5702	96	5474	0.6	1	candida	candida albicans	candida albicans	14630	13880	10.8	21	121.5	2.6	2.81	1.87	3	1	11	3	#NULL!	0	0	1	0	0	0	0	0	0	0	18.73	0	18.73	0	환자군 1번 대조군 1번 (대조군이 2년전에 먼저 검사), pneumoperitoneum 원인 미상으로 SBP (?) 당일 사망
570704	0	2	38.7	0	1	0	95	16	15	#NULL!	0		0	0	6400	4520	11.7	101	10.2	2.6	2.17	1.4	3	1	10	3	#NULL!	1	2	1	1	1	0	#NULL!	#NULL!	#NULL!		48.4	26	60.83	1	2013-10-29 이후 f/u loss
00600211	0	7	60.5196	1	1	0	174	35	61	#NULL!	0		0	0	3180	1560	11.3	44	6.7	2.6	2.26	1.9	3	3	13	3	#NULL!	0	0	0	0	1	0	#NULL!	#NULL!	#NULL!		60	63	64.5	0	현재까지 f/u 중임.
00370381	0	2	99.608	1	1	1	287	2	6	#NULL!	0		0	0	1170	650	7.9	38	20.9	2.8	0.89	1.6	2	1	7	2	#NULL!	1	2	1	0	1	0	#NULL!	#NULL!	#NULL!		19.3	38	40.7	0	2014-04-05 사망
00567558	0	1	128.325	1	1	0	255	23	59	#NULL!	0		0	0	12340	10130	10.2	173	52.3	2.9	5.66	1.57	3	3	12	3	#NULL!	0	0	0	0	1	0	#NULL!	#NULL!	#NULL!		6.1	51	52.47	0	현재까지 f/u 중임.
00500058	0	1	38.3508	0	1	0	376	21	79	#NULL!	0		0	0	4670	3680	10.8	50	14.7	3	1.66	1.25	2	1	7	2	#NULL!	0	0	1	1	0	0	#NULL!	#NULL!	#NULL!		39.2	12	39.2	1	2011-08-09 이후 f/u loss
316791	0	1	38.7306	0	1	0	59	6	4	#NULL!	0		0	0	12260	57.9	8.4	41	57.9	2.4	18.06	2.49	2	1	12	3	#NULL!	0	0	1	0	0	0	#NULL!	#NULL!	#NULL!		0.23	0	0.23	0	사망
241792	0	1	39.8	0	1	0	79	5	4	#NULL!	0		0	0	2970	1380	8.7	50	1.2	2.5	4.77	1.93	3	3	13	3	#NULL!	0	1	1	0	0	0	#NULL!	#NULL!	#NULL!		7.07	7	7.07	0	2011-07 사망
271919	0	3	49	0	1	0	52	3	2	#NULL!	0		0	0	7370	5580	9.3	54	10	1.7	4.29	2.23	2	1	11	2	#NULL!	1	1	1	0	0	0	#NULL!	#NULL!	#NULL!		8.13	0	8.13	0	2009-09-20 사망
360176	0	6	53.9	1	1	1	40	13	5	#NULL!	0		0	0	4730	3420	11.5	147	11.6	3.3	2.4	2.63	3	1	11	3	#NULL!	0	0	1	0	0	0	#NULL!	#NULL!	#NULL!		0.73	0	0.73	0	2011-09-14 사망
70102291	0	1	56.3	1	1	0	102	4	4	0.7	0		0	0	4530	3720	12	207	#NULL!	3.3	2	1.25	3	1	8	2	#NULL!	0	0	1	0	0	0	1	0	18	0	0.03	18	0.03	0	환자군 1번 대조군 1번 (대조군이 2년전에 먼저 검사)
70081175	0	3	63.2	1	1	0	81	82	66	#NULL!	0		0	0	1002	8080	13.2	84	9.4	2.3	31.9	1.51	3	1	11	3	#NULL!	0	0	1	0	0	0	#NULL!	#NULL!	#NULL!		0.43	0	0.43	0	2008-12-20 사망
00452178	0	2	64.24	1	1	0	247	20	49	#NULL!	0		0	0	6480	5240	8.3	45	14.6	2.8	4.32	1.43	3	1	10	3	#NULL!	0	0	1	1	0	0	#NULL!	#NULL!	#NULL!		24.93	21	24.93	1	2011-01 이후 f/u loss
70062750	0	2	66.2199	1	1	0	149	6	9	#NULL!	0		0	0	4640	70.8	8.9	26	13.9	2.6	25.12	2.48	3	3	15	3	#NULL!	0	0	1	0	0	0	#NULL!	#NULL!	#NULL!		0.6	0	0.6	0	사망
00247119	0	1	76.5162	1	1	0	108	68	73	#NULL!	0		0	0	3040	2230	8	37	5.1	2.6	1.74	1.53	2	1	8	2	#NULL!	0	0	0	0	0	0	#NULL!	#NULL!	#NULL!		66.37	65	66.37	0	현재까지 f/u 중임.
70024279	0	1	76.9	1	1	0	57	89	51	#NULL!	0		0	0	10730	8920	7.8	70	10.1	2.2	11.4	1.88	3	1	11	3	#NULL!	1	1	1	1	0	0	#NULL!	#NULL!	#NULL!		16.37	1	16.37	1	2011-05-16 이후 f/u loss
645357	0	2	86.4469	1	1	0	69	21	14	#NULL!	0		0	0	3520	2270	7.3	48	27.2	2.4	0.85	1.45	3	3	12	3	#NULL!	0	0	1	1	0	0	#NULL!	#NULL!	#NULL!		9.03	1	9.03	1	2011-05-04 이후 f/u loss
00593447	0	1	94.3895	1	1	0	40	2	1	#NULL!	0		0	0	11680	8870	9.1	90	2.9	2.7	27.67	2.75	3	1	13	3	#NULL!	0	0	1	1	0	0	#NULL!	#NULL!	#NULL!		0.83	0	0.83	1	2010-11-23 f/u loss
453307	0	7	101.7	1	1	0	237	59	140	#NULL!	0		0	0	17570	11790	9.8	130	7.7	1.5	26.32	3.51	3	1	13	3	#NULL!	0	0	1	1	0	0	#NULL!	#NULL!	#NULL!		6.37	0	6.37	1	2009-01-10 자의 퇴원후 f/u loss
475433	0	6	111.74	1	1	1	38	11	4	#NULL!	0		0	0	5540	3710	12.3	46	4.3	2.4	4.36	1.88	3	1	12	3	#NULL!	0	0	1	0	0	0	#NULL!	#NULL!	#NULL!		1.33	1	1.33	0	2009-03-04 사망
70022491	0	2	118.385	1	1	0	237	14	33	#NULL!	0		0	0	4850	3480	11.3	64	15.6	2.4	2.97	1.54	3	2	11	3	#NULL!	1	1	0	1	0	0	#NULL!	#NULL!	#NULL!		62.83	0	62.83	1	2010-12-24 이후 f/u loss
70030374	0	1	119.042	1	1	0	1000	5	50	#NULL!	0		0	0	10320	3910	11.1	339	20.9	2.8	1.66	1.5	2	1	7	2	#NULL!	0	0	1	1	0	0	#NULL!	#NULL!	#NULL!		50.83	41	50.83	1	2014-02-11 이후 f/u loss
70063762	0	1	142.38	1	1	0	222	44	98	#NULL!	0		0	0	6350	4470	10.4	97	24.2	2.8	2.42	1.61	2	1	8	2	#NULL!	0	0	1	0	0	0	#NULL!	#NULL!	#NULL!		38.2	37	38.2	0	2013-11-13 사망
00218405	0	1	160.52	1	1	0	158	62	98	#NULL!	0		0	0	7040	5560	9.7	58	1.4	2.9	24.07	2.27	3	1	12	3	#NULL!	1	1	1	1	0	0	#NULL!	#NULL!	#NULL!		0.17	0	0.17	0	2010-06-03 사망
00287613	0	1	172.96	1	1	0	9	0	0	#NULL!	0		0	0	5850	4910	8.4	34	14.4	1.8	3.41	2.39	3	1	13	3	#NULL!	0	0	1	1	0	0	#NULL!	#NULL!	#NULL!		10.23	0	10.23	1	2009-02-23 이후 f/u loss
00618668	0	1	211.251	1	1	1	53	32	17	#NULL!	0		0	0	5620	3460	12.5	60	8.2	2.5	3.6	2.06	3	1	12	3	#NULL!	0	0	1	0	0	0	#NULL!	#NULL!	#NULL!		31.93	31	31.93	0	2013-01-19 사망
00340161	0	1	0	0	0	0	257	5	13	#NULL!	0		0	0	2460	1490	7.1	126	0.1	2.3	1.66	1.23	2	1	8	2	#NULL!	0	0	1	1	0	0	#NULL!	#NULL!	#NULL!		33.13	32	33.13	1	2012-02-06 반도 병원 전원
70075299	0	1	0	0	0	0	171	9	15	#NULL!	0		0	0	9680	6000	11.5	123	3.1	2.4	1.09	1.25	2	1	8	2	#NULL!	0	0	0	0	0	0	#NULL!	#NULL!	#NULL!		74.43	#NULL!	74.43	0	현재까지 f/u 중임.
390050	0	2	0	0	0	0	36	17	6	#NULL!	0		0	0	3190	2270	8	123	0.5	2.6	4.33	1.32	2	1	10	3	#NULL!	0	0	1	0	0	0	#NULL!	#NULL!	#NULL!		1.23	10	1.23	0	2009-12-05 사망
141027	0	1	0	0	0	0	66	17	11	#NULL!	0		0	0	4950	3400	10.6	40	32.9	2.6	4.86	1.69	3	1	11	3	#NULL!	0	0	1	1	0	0	#NULL!	#NULL!	#NULL!		2.7	0	2.7	1	2010-12-09 퇴원후 f/u loss
70101691	0	1	0	0	0	0	109	1	10	0.4	0		0	0	5100	3630	11.7	82	11.2	2.7	5	1.41	3	0	10	2	#NULL!	1	2	1	1	0	0	#NULL!	#NULL!	#NULL!		0.47	3	0.47	1	2009-04-22이후 f/u loss
70114340	0	1	0	0	0	0	48	15	7	#NULL!	0		0	0	5430	3860	8.9	42	16.1	2.9	4.05	1.77	3	1	11	3	#NULL!	0	0	0	0	0	0	#NULL!	#NULL!	#NULL!		62.33	61	62.33	0	본원 f/u중임.
105731	0	1	0	0	0	0	69	2	1	#NULL!	0		0	0	12550	10130	9.6	127	22	2.5	10.65	1.58	2	1	10	3	#NULL!	0	0	0	1	0	0	#NULL!	#NULL!	#NULL!		55.5	47	55.5	1	2014-07 이후 f/u loss
70041748	0	1	0	0	0	1	24	7	2	#NULL!	0		0	0	8830	6620	7.9	118	16.7	2.4	2.07	1.6	2	1	9	2	#NULL!	1	0	1	0	0	0	#NULL!	#NULL!	#NULL!		0.6	0	0.6	0	2010-02-02 사망
00604560	0	2	0	0	0	1	138	2	3	0.4	0		0	0	5100	2460	9.4	91	5.8	2.7	9.79	3.02	3	1	13	3	#NULL!	0	0	1	1	0	0	0	#NULL!	2	2	3.27	2	3.27	0	hopeless discharge, 환자군과 중복, 같은 입원 기간중 복수 채취 (5달 입원)
00210129	0	1	0	0	0	0	148	17	25	#NULL!	0		0	0	11280	9050	10.3	42	5.3	2.8	16.07	2.44	2	1	11	3	#NULL!	0	0	1	1	0	0	#NULL!	#NULL!	#NULL!		2.87	1	2.87	1	2010-12-08이후 f/u loss
483672	0	1	0	0	0	0	32	9	3	#NULL!	0		0	0	6590	3690	8.5	148	12.7	2	1.3	1.53	3	1	9	2	#NULL!	1	1	1	0	0	0	#NULL!	#NULL!	#NULL!		2.07	1	2.07	0	2011-02-24 사망
215147	0	1	0	0	0	1	99	1	1	#NULL!	0		0	0	9060	6020	7.4	50	15.8	2.5	1.52	1.67	3	1	9	2	#NULL!	1	3	1	0	0	0	#NULL!	#NULL!	#NULL!		5.67	1	5.67	0	2010-05-22 사망
00452178	0	7	0	0	0	0	178	2	4	#NULL!	0		0	0	5940	3690	8.2	175	1.5	1.5	5.88	2.26	3	1	13	3	#NULL!	0	0	1	1	0	0	#NULL!	#NULL!	#NULL!		10.97	8	10.97	1	2011-01-25 이후 f/u loss
81813	0	2	0	0	0	0	66	2	1	#NULL!	0		0	0	5520	3990	12.9	98	7.3	2.4	2.43	1.33	2	1	9	2	#NULL!	0	0	0	1	0	0	#NULL!	#NULL!	#NULL!		56.1	2	56.1	1	2010-09-08 타병원 전원
579814	0	1	0	0	0	0	105	4	4	0.2	0		0	0	11290	7970	10.1	188	13.1	2.8	11.99	2	3	1	11	3	#NULL!	1	1	0	0	0	0	#NULL!	#NULL!	#NULL!		65.73	34	65.73	0	f/u 중
70090563	0	1	0	0	0	0	42	6	3	#NULL!	0		0	0	5250	76.6	3.2	181	1.8	2.8	4.27	1.39	1	1	8	2	#NULL!	0	0	1	1	0	0	#NULL!	#NULL!	#NULL!		11.67	10	11.67	1	2010년 8월 이후 f/u loss
00603380	0	1	0	0	0	0	227	1	2	#NULL!	0		0	0	4070	1880	9.7	92	6.7	2.1	2.36	4.06	3	1	12	3	#NULL!	0	0	1	1	0	0	#NULL!	#NULL!	#NULL!		1.93	0	1.93	1	2010-01-26 f/u loss
312794	0	1	0	0	0	1	46	23	11	#NULL!	0		0	0	2620	65.2	9.3	44	15.7	2.9	0.9	1.31	2	1	7	2	#NULL!	1	1	1	0	0	0	#NULL!	#NULL!	#NULL!		6.77	3	6.77	0	사망
00561701	0	1	0	0	0	1	153	16	24	#NULL!	0		0	0	4610	2570	9.3	205	14.8	2.3	5.11	1.3	3	1	11	3	#NULL!	0	0	1	1	0	0	#NULL!	#NULL!	#NULL!		35.33	25	35.33	1	f/u loss
70054918	0	1	0	0	0	0	20	3	1	#NULL!	0		0	0	2860	2040	5.9	188	1.3	2.2	2.93	1.26	3	1	10	3	#NULL!	0	0	1	1	0	0	#NULL!	#NULL!	#NULL!		2.5	0	2.5	1	2009-02-03 이후 f/u loss
00560096	0	1	0	0	0	0	59	1	1	#NULL!	0		0	0	2280	1460	9.9	60	2.9	2.9	2.03	1.27	2	1	8	2	#NULL!	0	0	0	0	0	0	#NULL!	#NULL!	#NULL!		67.53	66	67.53	0	f/u 중
00324491	0	6	0	0	0	0	198	4	8	#NULL!	0		0	0	3420	2320	11.9	127	3.2	2.9	1.29	1.13	2	1	8	2	#NULL!	0	0	1	1	0	0	#NULL!	#NULL!	#NULL!		31.1	25	31.1	1	2013-02-04 이후 f/u loss
00293178	0	1	0	0	0	0	25	1	0	#NULL!	0		0	0	14270	12570	10.7	136	0.2	2.6	1.53	1.23	3	3	11	3	#NULL!	0	0	1	0	0	0	#NULL!	#NULL!	#NULL!		2.1	2	2.1	0	2010-03-10 사망
70109028	0	1	0	0	0	1	108	21	23	#NULL!	0		0	0	13920	11040	8.7	136	28.8	2.4	3.85	1.59	3	1	11	3	#NULL!	1	1	1	0	0	0	#NULL!	#NULL!	#NULL!		2.1	1	2.1	0	2009-09-14 사망
70113600	0	1	0	0	0	0	7	0	0	#NULL!	0		0	0	2820	59.9	8.5	58	1.1	2.6	3.55	2.67	2	1	12	3	#NULL!	0	0	1	0	0	0	#NULL!	#NULL!	#NULL!		3.33	3	3.33	0	사망
594872	0	8	0	0	0	0	2	0	0	#NULL!	0		0	0	11160	75.4	9.2	141	16.4	1.7	1.19	1.51	3	1	9	2	#NULL!	0	0	1	0	0	0	#NULL!	#NULL!	#NULL!		31.7	24	31.7	1	2011년 11월 이후 타 병원 전원
00212555	0	7	0	0	0	0	504	13	66	#NULL!	0		0	0	4680	2420	8.9	104	20.3	2.5	0.99	1.35	3	3	11	3	#NULL!	0	0	1	1	0	0	#NULL!	#NULL!	#NULL!		4.4	1	4.4	1	2011-02-13 이후 f/u loss
629750	0	1	0	0	0	0	62	6	4	#NULL!	0		0	0	32810	28450	9.8	114	67.5	2.2	14.42	1.36	3	1	10	3	#NULL!	0	0	0	1	0	0	#NULL!	#NULL!	#NULL!		53.17	0	53.17	1	2010-10-14 동산병원 전원
118111	0	8	0	0	0	0	43	16	7	#NULL!	0		0	0	6870	5180	6.4	166	10.3	2	2.54	2.46	3	1	12	3	#NULL!	0	0	1	1	0	0	#NULL!	#NULL!	#NULL!		21.47	3	21.47	1	2009-04-09 이후 f/u loss
70042461	0	8	0	0	0	0	34	21	7	#NULL!	0		0	0	4460	3990	9.1	39	9.4	3.1	9.7	2.15	3	1	11	3	#NULL!	0	0	1	0	0	0	#NULL!	#NULL!	#NULL!		0.07	0	0.07	0	2010-06-11 사망
593490	0	1	0	0	0	0	122	12	15	#NULL!	0		0	0	4900	53	11	65	4.7	2.4	1.68	1.23	2	1	8	2	#NULL!	0	0	0	1	0	0	#NULL!	#NULL!	#NULL!		46.87	46	46.87	0	본원 흉부외과 f/u 중
00398617	0	1	0	0	0	0	237	2	5	#NULL!	0		0	0	6490	3840	10.7	70	11.1	2.9	7.94	1.52	2	1	9	2	#NULL!	0	0	0	1	0	0	#NULL!	#NULL!	#NULL!		69.23	7	69.23	1	2010-01-25 이후 f/u loss
00638884	0	6	0	0	0	0	188	3	6	#NULL!	0		0	0	7290	5410	10.2	74	8.6	3.1	3.7	1.3	3	1	10	3	#NULL!	0	0	1	1	0	0	#NULL!	#NULL!	#NULL!		6.73	6	6.73	1	2011-07-08 hopeless discharge
00597556	0	1	0	0	0	0	108	1	1	#NULL!	0		0	0	3880	2950	9.3	78	10.9	2.2	18.62	2.49	3	3	15	3	#NULL!	0	0	1	0	0	0	#NULL!	#NULL!	#NULL!		13.6	13	13.6	0	2011-01-10사망
70079941	0	1	0	0	0	0	70	5	4	#NULL!	0		0	0	7110	4470	9.3	112	5.6	2.9	7.73	1.58	3	1	11	3	#NULL!	0	0	0	0	0	0	#NULL!	#NULL!	#NULL!		50.9	50	50.9	0
534905	0	3	0	0	0	0	153	5	8	0.3	0		0	0	7130	3740	9.3	90	2.7	2.6	2.3	1.61	3	1	10	3	#NULL!	0	0	1	0	0	0	#NULL!	#NULL!	#NULL!		4.27	0	4.27	1	fu loss
00440671	0	1	0	0	0	0	31	40	12	#NULL!	0		0	0	6450	3420	8.7	46	11	2.4	3.1	1.89	3	1	12	3	#NULL!	0	0	1	0	0	0	#NULL!	#NULL!	#NULL!		0.67	0	0.67	0	사망
70112037	0	1	0	0	0	0	25	1	0	0.1	0		0	0	7450	5490	9.8	156	0.7	2.5	1.73	1.15	3	1	9	2	#NULL!	0	0	0	1	0	0	#NULL!	#NULL!	#NULL!		66.37	0	66.37	1	fu loss
70064886	0	10	0.2	0	0	0	148	1	1	#NULL!	0		0	0	5890	3060	11.3	82	9.7	2.3	3.58	1.57	3	1	11	3	#NULL!	1	1	0	0	0	0	#NULL!	#NULL!	#NULL!		76.1	4	76.1	0	간이식 이후 아산 f/u중임.
00579040	0	1	0.9	0	0	0	237	3	7	#NULL!	0		0	0	7170	5790	9.2	151	16.3	2.3	24.71	1.76	2	1	11	3	#NULL!	0	0	1	1	0	0	#NULL!	#NULL!	#NULL!		5.07	7	5.07	1	2009-12-21 이후 f/u loss
00589357	0	1	2.95577	0	0	1	405	4	16	#NULL!	0		0	0	5820	3890	8.3	107	7.6	3.3	1.74	1	3	1	8	2	#NULL!	0	0	0	1	0	0	#NULL!	#NULL!	#NULL!		15.77	11	15.77	1	2011-10-02 이후 f/u loss
00641737	0	1	4.29657	0	0	0	179	9	16	#NULL!	0		0	0	14820	11380	7.6	136	13.6	2.4	7.38	2.24	3	1	12	3	#NULL!	0	0	1	0	0	0	#NULL!	#NULL!	#NULL!		0.33	0	0.33	0	2011-01-24 사망
182988	0	1	6.1953	0	0	0	20	8	2	#NULL!	0		0	0	3930	63.3	10.8	64	15.3	2.2	2.64	1.49	2	1	9	2	#NULL!	1	1	1	0	0	0	#NULL!	#NULL!	#NULL!		37.8	35	37.8	0	사망
00637770	0	1	9.47812	0	0	0	138	4	6	#NULL!	0		0	0	5430	3730	7.2	73	16	1.9	14.75	1.91	3	1	12	3	#NULL!	0	0	1	1	0	0	#NULL!	#NULL!	#NULL!		9.83	1	9.83	1	2011-02-01 이후 f/u loss
587499	0	1	11.1	0	0	0	79	5	4	#NULL!	0		0	0	6400	82.2	8.2	68	18	3.1	7.73	2.08	3	1	11	3	#NULL!	0	0	1	0	0	0	#NULL!	#NULL!	#NULL!		0.27	0	0.27	0	사망
18420	0	1	11.2349	0	0	0	178	3	5	#NULL!	0		0	0	3560	73.8	6.9	72	1.3	2.7	0.83	1.23	2	1	8	2	#NULL!	0	0	0	1	0	0	#NULL!	#NULL!	#NULL!		23.53	14	23.53	1	2011년 1월 이후 f/u loss
00551842	0	1	15.86	0	0	0	49	10	5	#NULL!	0		0	0	5710	4590	11.3	135	61.1	2.7	3.01	1.52	3	1	11	3	#NULL!	0	0	1	1	0	0	#NULL!	#NULL!	#NULL!		2.07	5	2.07	1	2009-12-07 이후 f/u loss
00584270	0	1	15.9836	0	0	0	257	2	5	#NULL!	0		0	0	13830	9830	8.5	336	10.3	3.1	4.33	1.29	3	1	10	3	#NULL!	0	0	0	1	0	0	#NULL!	#NULL!	#NULL!		67.37	66	67.37	0	2015-01-19이후 타병원 f/u
345244	0	8	18.7	0	0	0	89	9	8	#NULL!	0		0	0	22940	88.4	10	126	19.7	2.5	28.04	2.48	2	1	12	3	#NULL!	1	2	1	0	0	0	#NULL!	#NULL!	#NULL!		47.93	45	47.93	0	사망
00583824	0	1	19.7	0	0	0	95	1	1	1	0		0	0	10180	7530	10.1	191	16.9	2.6	5.35	1.23	3	1	11	3	#NULL!	0	0	0	1	0	0	#NULL!	#NULL!	#NULL!		67.6	48	67.6	1	2013/7 이후 fu loss
559644	0	8	21.6	0	0	0	198	5	10	#NULL!	0		0	0	6920	4980	10.5	47	50.9	2.6	5.34	1.8	3	1	12	3	#NULL!	0	0	1	1	0	0	#NULL!	#NULL!	#NULL!		2.5	0	2.5	1	2008-12-30 dicharge이후 f/u loss
574261	0	2	21.7	0	0	0	60	60	36	0.2	0		0	0	4980	3150	10.3	97	89.6	1.9	2.54	1.53	3	1	10	3	#NULL!	0	0	1	1	0	0	#NULL!	#NULL!	#NULL!		14.7	2	14.7	1	fu loss
378791	0	8	25.7	0	0	1	277	8	22	#NULL!	0		0	0	6020	4790	11.4	134	11.7	2.9	1.1	1.25	3	1	8	2	#NULL!	1	1	1	0	0	0	0	#NULL!	2	2	3.7	2	3.7	0	환자군 1번 대조군 2번, 뒤에 나오는 대조군은 exclusion 고려
70053674	1	1	166.109	1	1	0	514	71	365	0.3	0	0	0	0	5480	3900	7	58	31.7	2.4	4.3	1.53	3	1	11	3	#NULL!	0	0	0	0	0	0	1	#NULL!	1	45	56.13	55	56.13	0
630659	1	1	153.506	1	1	0	449	74	332	0.3	0	0	0	0	12700	7650	8.2	106	11.6	2.3	5.58	2.23	3	1	12	3	#NULL!	1	1	1	1	0	0	0	0	4	4	5.27	3	5.27	1	전원함 spinal absecess 치료 못함
80939	1	3	153.272	1	1	0	2059	16	329	1	0	0	0	0	3920	2680	12.8	146	48.2	2.6	1.89	1.08	3	1	9	2	#NULL!	0	0	1	1	0	0	0	0	0	0	3.63	0	3.63	1	자녀분들이 부산으로 전원 원하여 전원함
218405	1	1	138.832	1	1	0	5500	63	3465	0.9	0	0	0	0	8560	5370	8.7	48	1.7	3.1	20.2	2.63	3	1	12	3	#NULL!	0	0	1	0	0	0	0	0	0	0	0.57	0	0.57	0	간부전으로 사망
557065	1	1	130.868	1	1	0	550	59	325	0.1	0	0	0	0	7550	6020	7.4	114	19.2	2.5	22.45	2.04	3	1	12	2	#NULL!	0	0	1	0	0	0	0	#NULL!	#NULL!	0	0.17	0	0.17	0
449322	1	3	118.319	1	1	0	821	92	755	0.5	0	0	0	0	11920	9630	10.2	181	82	2.5	4.28	1.72	3	1	12	3	#NULL!	0	0	1	0	0	0	1	0	20	9	20.3	20	20.3	0
475433	1	6	116.819	1	1	1	910	33	300	0.3	0	0	0	0	5970	4510	11.2	36	15	2.5	4.49	1.65	3	1	10	3	#NULL!	0	0	1	0	0	0	0	#NULL!	#NULL!	1	1	1	1	0	SBP 발생후 2일만에 같은 사람에게서 다시 샘플함 - exclusion 해야 할 것 같음
70009885	1	1	105.374	1	0	0	2158	26	561	0.6	0	0	0	0	6800	4540	9.7	77	42.1	2.7	1.28	1.31	3	1	9	2	#NULL!	1	1	1	0	0	0	0	0	31	31	32.3	31	32.3	0	간부전으로 사망
94070	1	2	102.223	1	0	0	4225	82	3465	0.7	0	0	0	0	5510	3000	8.6	75	20.5	2.8	1.48	1.72	3	1	9	2	#NULL!	1	2	0	0	0	0	1	0	50	6	51.5	18	51.5	0	f/u 중
212555	1	7	78.1121	1	0	0	504	13	66	0.1	0	0	0	0	4680	2420	8.9	104	20.3	2.5	0.99	1.35	3	1	9	2	#NULL!	0	0	1	1	0	0	0	0	1	1	4.4	1	4.4	1	f/u loss
